# Supplementary material for: Distinctive mitochondrial genome of Calanoid copepod Calanus sinicus with multiple large non-coding regions and reshuffled gene order: Useful molecular markers for phylogenetic and population studies
Source: BMC Genomics. 2011 Jan 27;12:73. doi: 10.1186/1471-2164-12-73 (PMC3041745; doi:10.1186/1471-2164-12-73)
Supplement: Additional file 1 — Comparison of the length, A + T-content and nucleotide compositional bias of mitochondrial genomes among copepods. Values were obtained from the corresponding GenBank files. Detailed values are present for the complete genomes, overall PCGs, separate codon of PCGs and structural rRNA genes. NA missing data due to incomplete sequencing of the mitogenome. [file 1471-2164-12-73-S1.XLS]

## Sheet: Sheet1
	protein													tRNA genes				rRNA genes				LNRs(>100 bp)				entire
		overall			1st			2nd			3rd
	length	A+T	AT-skew	gc-skew	A+T	AT-skew	gc-skew	A+T	AT-skew	gc-skew	A+T	AT-skew	gc-skew	length	A+T	AT-skew	gc-skew	length	A+T	AT-skew	gc-skew	length	A+T	AT-skew	gc-skew	length	A+T	AT-skew	gc-skew
C. sinicus (incomplete)	11100	60.3	-0.177446	0.00755668	55.8	0.0501792	0.156463	62.6	-0.469649	-0.0962567	62.6	-0.0894569	-0.0613333	>1268	72.3	0.0207469	0.0758123	1793	72.2	0.0221607	0.129496	>5902	58.3	0.114923	0.0861244	>20460	61.7	0.00520833	0.0405186	C. sinicus (incomplete)
L. salmonis	10782	63.4	-0.173502	0.123288	59.9	-0.0550918	0.241895	61.7	-0.442464	0.0600522	68.7	-0.0334789	0.0479233	1314	70.7	0.00424328	0.0890411	1599	72.1	-0.00138696	0.046595	1441	65.2	0.0490798	0.302594	15445	65.24	0.189873	-0.00521153	L. salmonis
T. japonicus	10932	58.8	-0.251701	0.281553	55.7	-0.0807899	0.309255	60.6	-0.458746	0.180662	60.1	-0.201331	0.35	1370	66.9	0.00149477	0.277108	1614	66.7	0.0374813	0.153153	581	56	0.192857	0.271071	14628	60.35	0.267911	-0.170505	T. japonicus
T. californicus	10925	60.5	-0.22314	0.286076	56.7	-0.0899471	0.30254	60.5	-0.464463	0.210127	64.2	-0.11215	0.348315	1306	71.7	-0.0097629	0.222615	1587	69.7	0.0129125	0.108911	711	55.4	0.115523	0.367713	14578	62.19	0.269597	-0.158064	T. californicus
P. nana	10875	68.3	-0.168375	0.022082	62.5	-0.0112	0.173333	65	-0.467692	-0.12	77.2	-0.0440415	-0.00877193	1461	73.6	-0.0407609	0.0530303	1793	76.5	-0.0457516	0.119658	1464	76.7	-0.0482399	-0.163793	15981	70.84	-0.0452675	0.0598532	P. nana
S. polycolpus (incomplete; rrnl not included)	10953	69.8	-0.13467	0.0463576	64.8	0.0123457	0.272727	65.5	-0.450382	-0.122093	79	0.00506329	-0.042654	>1132	74.5	0.0281879	0.0629921	NA	79.4	0.0906801	0.236715	NA	NA	NA	NA	>12917	70.72	-0.0389344	0.010181	S. polycolpus (incomplete; rrnl not included)
C. clemensi (incomplete; nad4L not included)	10599	74.4	-0.145161	0.1875	68.5	-0.0131387	0.326984	66.4	-0.433735	0.0682493	88.5	-0.0282486	0.155172	>1261	77.4	0.0387597	0.159292	1650	80.4	0.00746269	0.107692	NA	NA	NA	NA	>13440	75.5	-0.0384106	0.196721	C. clemensi (incomplete; nad4L not included)
Control region of P. nana located in a shorter Noncoding Region, which is 73 bp (80.8% AT)
