# Supplementary material for: Distinctive mitochondrial genome of Calanoid copepod Calanus sinicus with multiple large non-coding regions and reshuffled gene order: Useful molecular markers for phylogenetic and population studies
Source: BMC Genomics. 2011 Jan 27;12:73. doi: 10.1186/1471-2164-12-73 (PMC3041745; doi:10.1186/1471-2164-12-73)
Supplement: Additional file 2 — Codon usage for the protein-coding genes in the mitogenome of C. sinicus. n indicates the total number of codons used in all 13 mitochondrial protein-coding genes. [file 1471-2164-12-73-S2.XLS]

## Sheet: Sheet1
amino acid	codon	n	amino acid	codon	n	amino acid	codon	n	amino acid	codon	n
Ala(A)	GCA	62	Glu(E)	GAA	28	Met(M)	AUA	181	Thr(T)	ACA	32
Ala(A)	GCC	79	Glu(E)	GAG	52	Met(M)	AUG	62	Thr(T)	ACC	49
Ala(A)	GCG	24	Gly(G)	GGA	61	Phe(F)	UUC	72	Thr(T)	ACG	26
Ala(A)	GCU	71	Gly(G)	GGC	59	Phe(F)	UUU	232	Thr(T)	ACU	66
Arg(R)	CGA	21	Gly(G)	GGG	95	Pro(P)	CCA	32	Trp(W)	UGA	46
Arg(R)	CGC	9	Gly(G)	GGU	44	Pro(P)	CCC	40	Trp(W)	UGG	39
Arg(R)	CGG	16	His(H)	CAC	37	Pro(P)	CCG	10	Tyr(Y)	UAC	59
Arg(R)	CGU	9	His(H)	CAU	38	Pro(P)	CCU	51	Tyr(Y)	UAU	72
Asn(N)	AAC	39	Ile(I)	AUC	66	Ser(S)	AGA	59	Val(V)	GUA	87
Asn(N)	AAU	81	Ile(I)	AUU	200	Ser(S)	AGC	35	Val(V)	GUC	47
Asp(D)	GAC	28	Leu(L)	CUA	127	Ser(S)	AGG	75	Val(V)	GUG	65
Asp(D)	GAU	35	Leu(L)	CUC	68	Ser(S)	AGU	27	Val(V)	GUU	108
Cys(C)	UGC	11	Leu(L)	CUG	69	Ser(S)	UCA	58	Lys(K)	AAA	54
Cys(C)	UGU	20	Leu(L)	CUU	105	Ser(S)	UCC	38
Gln(Q)	CAA	31	Leu(L)	UUA	175	Ser(S)	UCG	20
Gln(Q)	CAG	27	Leu(L)	UUG	37	Ser(S)	UCU	101
