# Supplementary material for: Distinctive mitochondrial genome of Calanoid copepod Calanus sinicus with multiple large non-coding regions and reshuffled gene order: Useful molecular markers for phylogenetic and population studies
Source: BMC Genomics. 2011 Jan 27;12:73. doi: 10.1186/1471-2164-12-73 (PMC3041745; doi:10.1186/1471-2164-12-73)
Supplement: Additional file 4 — Pairwise comparison of mitochondrial gene orders among copepods. tRNA genes were not included. Common intervals (above), defined as the number of shared gene blocks inside a block independent of their gene orders, were calculated for comparison. [file 1471-2164-12-73-S4.XLS]

## Sheet: Sheet2
	G:C	H:C	A:L	N:L	N:P	E:S	D:T	A:N	A:E
GU355641 : Calanus_sinicus
	204	24	28	10	6	14	6	22	8
HQ157566 : Caligus_clemensi
	24	176	128	12	4	10	6	18	0
AY625897 : Lepeophtheirus_salmonis
	28	128	176	10	6	40	14	10	2
NC_003057 : Limulus_polyphemus
	10	12	10	204	10	6	12	18	16
NC_012455 : Paracyclopina_nana
	6	4	6	10	176	6	30	14	6
EU621723 : Sinergasilus_polycolpus
	14	10	40	6	6	176	22	12	16
DQ913891 : Tigriopus_californicus
	6	6	14	12	30	22	204	12	10
AB091773 : Neocalanus_cristatus
	22	18	10	18	14	12	12	84	24
AB091772 : Eucalanus_bungii
	8	0	2	16	6	16	10	24	84
red: high-valued common intervals
yellow: gene order comparision with partial mitochondrial genomes
