# Supplementary material for: Distinctive mitochondrial genome of Calanoid copepod Calanus sinicus with multiple large non-coding regions and reshuffled gene order: Useful molecular markers for phylogenetic and population studies
Source: BMC Genomics. 2011 Jan 27;12:73. doi: 10.1186/1471-2164-12-73 (PMC3041745; doi:10.1186/1471-2164-12-73)
Supplement: Additional file 6 — List of primers used to determine the mitogenome of C. sinicus. Numbers refer to the nucleotide positions of 5' end of primers. [file 1471-2164-12-73-S6.XLS]

## Sheet: Sheet1
	Primer name	sequences (5' to 3')	position	strand
Universal primers	cobF424	GGWTAYGTWYTWCCWTGRGGWCARAT
	cobR876	GCRTAWGCRAAWARRAARTAYCAYTCWGG
	16Sar-5'	CGCCTGTTTATCAAAAACAT
	16Sbr-3'	CCGGTCTGAACTCAGATCACGT
	ATP6i	CTAAYTATYTCAATCAAAACYAa
	ATP6t	TGCAAATATAGYTGCWGGTCAc
	ND4i	TGGaCAACTGAsGArTAAGCcA
	ND4t	TTRTYATAGGCTGRGGATAcCAG
Primers for characterization of mitogenome of C.sinicus	cs_16sr1	CCTTATTTAGATTATACCGTTCCAC	2761	H
	cs_cytBf1	TAAGCGGAGTTCACCTACTGTTC	6313	L
	cs_cytBf3	GGGTAAGGGTAGCGTTATCAAC	6359	H
	cs_ND4f1	GCCGAGTAGTGGACTAATACGAAG	17052	L
	cs_16sf2	TCATAGGGTCTTCTCGTCTAAGTGGGT	3007	L
	cs_ND4r3	GGAGTCCTTCTTAAATTAGGTGGC	16996	H
	cs_nd2f1	ATACTTGCTAACGGGCCGTCCA	18578	H
	cs_nd2f2	CTGAGGCTGGGATGTTTGGCGTGTC	18633	H
	cs_nd2r	CATGGACGGCCCGTTAGCAAGT	18601	L
	cs_atpr2	TTGAATACAGGCCACAGCTAACTCG	19663	L
	cs_atpf1	CAGCTTCACCTCAGGCCAAATTCTG	19934	H
	cs_atpf2	GCTGTGGCCTGTATTCAATCATACG	19646	H
	cs_atpr1	AAGAACAAGCCCTAGAATCATAC	19627	L
	cs_ig1	CGGGCCAAGCATAGCATGTAAAGTG	248	L
	cs_ig2	AAACCGCATGTACTGAGTCTCACTG	331	L
	cs_ig3	GCCCGTCCGCCTTTAAGGTACATC	1700	L
	stout1	GTCAGTCAGTCAGANNNNAGA
	stout2	TCAGGAACGATCGTNNNNTCA
	stout3	AACAAGCCCACCAAAATTTNNNATA
	stout4	TTGTTCGGGTGGTTTTAAANNNTAT
Polymorphism analysis	csAf	CAAGAGGCGTGAGAATTTAACCAG	579	H
	csAr	CGCCTTTGTTACCTTACTGGAGC	9007	L
	csBf	AGAAGAAGAGCCAATAACCTCCATAACA	13604	H
	csBr	CATGGACGGCCCGTTAGCAAGT	18601	L
	csCf	GAAAAGTTGTGCGAACCCATACC	8247	H
	csCr	CCCAAACTTCACAAGGACTTAC	15113	L
	csDf	TCCACAAATAAGGCCCATGAACT	18872	H
	csDr	CAGAATTTGGCCTGAGGTGAAGCTG	19934	L
