# Supplementary material for: Distinctive mitochondrial genome of Calanoid copepod Calanus sinicus with multiple large non-coding regions and reshuffled gene order: Useful molecular markers for phylogenetic and population studies
Source: BMC Genomics. 2011 Jan 27;12:73. doi: 10.1186/1471-2164-12-73 (PMC3041745; doi:10.1186/1471-2164-12-73)
Supplement: Additional file 7 — Perl scripts to extract mitochondrial genomic information from GenBank files. Bioperl modules are required. [file 1471-2164-12-73-S7.PL]

#!/usr/bin/perl
#Application: Extract information on mitochondrial gene order, sequences of individual genes, lengthes from GenBank flat files
#Sequences for seperate genes will be stored in the [GENE]_aa.Fasta files
#Complete sequences will be stored in the seq.fasta under local direction
#Files containing information of lengthes and gene order of different mitochondrial genomes will be 
#stored in the size.txt and order.txt files respectively.
#usage: ./mito_information.pl [options] genbank_file
#By default (no options specified) it takes both the nucleotides and the amino acid sequence of protein coding genes and nucleotides of rRNAs.\n";
#Option -tRNA tells the program to obtain the sequence of tRNA genes;
#Option -nuc tells the program to take nucleotide sequences only;

use strict;
use warnings;
use Bio::Location::Simple;

use Bio::SeqIO;
use Bio::Seq;
my $take_tRNA = 0; 	#By default no tRNA is processed
my $nuc = 0;		#By default both amino acid and nucleotide sequences are taken.
my $count = 0;   # Just a counter.
my (%names, %genes, %already_got)  = ();
my %uni_name =
(
	"CO1" => "COX1", "COI" => "COX1", "COXI" => "COX1", "COX1" => "COX1",
	"CO2" => "COX2", "COII" => "COX2", "COX2" => "COX2", "COXII"=>"COX2",
	"CO3" => "COX3", "COIII" => "COX3", "COX3" => "COX3","COXIII"=>"COX3",
	"ND1" => "ND1", "NAD1" => "ND1", "NADH1" => "ND1",
	"ND2" => "ND2", "NAD2" => "ND2", "NADH2" => "ND2", "NADH3" => "ND3", "NADH5" => "ND5", "NADH6" => "ND6",
	"ND3" => "ND3", "NAD3" => "ND3", "NAD4" => "ND4", "ND4" => "ND4", "NADH4L"=> "ND4L", "NADH4" => "ND4",
	"ND4L" => "ND4L", "NAD4L" => "ND4L", "ND5" => "ND5", "NAD5" => "ND5", "ND6" => "ND6", "NAD6" => "ND6",
	"CYTB" => "CYTB", "CYT B"=>"CYTB", "COB" => "CYTB", "CYT-B" => "CYTB",
	"ATP6" => "ATP6", "ATP8" => "ATP8", uc("ATPase8")=>"ATP8", "ATPASE6"=>"ATP6",
	uc("ATPase 8") => "ATP8", uc("ATPase 6") => "ATP6",
	uc("large ribosomal RNA subunit RNA") => "16SrRNA", uc("small ribosomal RNA subunit RNA") => "12SrRNA",
	uc("12S ribosomal RNA") => "12SrRNA", uc("srRNA")=>"12SrRNA", uc("s-rRNA") => "12SrRNA", uc("12SrRNA") => "12SrRNA", uc("small subunit ribosomal RNA") => "12SrRNA", uc("rrnS") => "12SrRNA",
	uc("16S ribosomal RNA") => "16SrRNA", uc("lrRNA")=>"16SrRNA", uc("l-rRNA") => "16SrRNA", uc("16SrRNA") => "16SrRNA", uc("large subunit ribosomal RNA") => "16SrRNA",
);                           #Unify different expression of the given gene.

open(SIZE,">size.txt");
open(ORDER,">order.txt");
open(PHYLO,">phylo.txt");
my $mtseqout  = Bio::SeqIO->new(-file => ">mt_genome.fasta" , -format => 'Fasta');

while($ARGV[0] =~ /^\-/) 
{
	my $param = shift(@ARGV);
	if($param eq "-nuc") {
		$nuc = 1;
	} elsif ($param eq "-tRNA") {
		$take_tRNA = 1;
	} else {
		&errormessage("\nParam \"$param\" not recognized.");
	}
}                             #Check the vality of the command expression.
if(scalar(@ARGV) == 0) {
	&errormessage("\nAt A Genbank File is required\n");
}
my $infile =shift (@ARGV);
my $seqin = Bio::SeqIO->new(-file=>$infile);
my $format = $seqin->_guess_format($infile);
($format =~ /genbank/) or &errormessage ("\nOnly genbank files are accepted for this version.\n");

my $ans = 0;
my @genes_check = qw(ATP6 ATP8 COX1 COX2 COX3 CYTB ND1 ND2 ND3 ND4L ND4 ND5 ND6 12SrRNA 16SrRNA tRNA);
foreach my $gene_check ( @genes_check )      #To check wheather the operation was done, and save the previous work
{
	if(-e $gene_check.".fasta") 
	{
    unless($ans == 1)
    {
		 print STDERR "\nERROR: File $gene_check.fasta already exists. Exiting...\n";
		 print STDERR "Remove existing files or run the program in a different directory.\n\n";		
		 print STDERR "Do you wana move the fasta files to the backup folder\?\nYes OR No\n";
		 chomp (my $tmp = <STDIN>);
     ($tmp =~/^yes$/i) and $ans = 1;
     ($tmp =~/^no$/i) and $ans = 0;
    }
		if ($ans == 1)
		{
			system("mkdir backup") unless(-e "backup");
			system("mv $gene_check.fasta backup");
		}
		else
		{
			exit;
		}
	}
}                        #check whether the operation has been carried out
if ($ans == 1)
{
	(-e "tRNA") and system("mv -rf tRNA backup");
	(-e "protein") and system("mv -rf protein backup");
}

print "Query returned the following results:\n";
while(my $seq = $seqin->next_seq() )
{
  print "\n";
  my %tRNAcounter = ();
  my $species = $seq->species->binomial;
	my $acc  = $seq->accession_number();
	my $tmp = "  " . $species . ' 'x(30-length($species)) . "[NCBI_AccNo: " . $acc . "]";
	$count++;
	print "$count\t$tmp;\n";      #Graphic view of the species treated with their NCBI accession number.	
	$species =~ s/ /\_/g;
	while(exists($names{$species})) 
	{
	  $species = "_" . $species;
	}
	$names{$species} = $acc;
	my $sname = $acc;
	my $name = sprintf "%-10s:%27s", $acc, $species ;
	my $seqname = $name;
	$seqname =~ s/ /_/g;
	my $length = $seq->length();
	my $sequence_as_string = $seq->seq();
	my $mtseqobj = Bio::Seq->new( -display_id => $seqname, -seq => $sequence_as_string);
	$mtseqout -> write_seq ($mtseqobj);                            #Output the genome complete sequences of different species
	print SIZE "\>$name\t\:\t$length\n";                           #Output the genome size of different species
	print ORDER "\>$name\n";   
	my @phylo = $seq->species()->classification();
	@phylo = reverse @phylo;                                    #Output the gene order of different species
	print PHYLO "\>$name\n@phylo\n";
	foreach my $feat_object ($seq->get_SeqFeatures)
	{
		if ($feat_object->primary_tag eq "CDS") 
		{
			if ($feat_object->has_tag('gene'))
			{
				my $gene = uc(($feat_object->get_tag_values('gene'))[0]);
				print "$gene:";
				$gene = $uni_name{$gene};
				print "$gene\t";
				($gene !~ /^COX/ && $gene !~/^ATP/ && $gene !~ /^ND/ && $gene !~ /^CYT/) and next;
				$genes{$gene}++;
				next if(exists $already_got{$species}{$gene});
				$already_got{$species}{$gene} = 1;
				my $strand = $feat_object->strand();
				print ORDER "$gene($strand) ";
				my $geneout  = Bio::SeqIO->new(-file => ">>$gene.fas" , -format => 'Fasta');
				my $sequence_as_string = $feat_object->spliced_seq->seq();
				my $geneobj = Bio::Seq->new( -display_id => $sname, -seq => $sequence_as_string);
				$geneout -> write_seq($geneobj);	
				unless ($nuc)
				{
					(-e "protein") || system ("mkdir protein");
					($feat_object->has_tag('translation')) || next;
					$geneout  = Bio::SeqIO->new(-file => ">>./protein/$gene\_aa.fas" , -format => 'Fasta');
					$sequence_as_string = ($feat_object->get_tag_values('translation'))[0];
					$geneobj = Bio::Seq->new( -display_id => $sname, -seq => $sequence_as_string);
					$geneout -> write_seq($geneobj);	
				}											
			}
		} 
		elsif ($feat_object->primary_tag eq "rRNA")
		{
			my $gene="";
			my $count = 0;
			if ($feat_object->has_tag('product')) 
			{
				$gene = uc(($feat_object->get_tag_values('product'))[0]);
			}
			elsif ($feat_object->has_tag('gene'))
		  {
		  	print STDERR "No TAG for: ", $name, " feat_prim_tag: ", $feat_object->primary_tag, "\n";	
		  	$gene = uc(($feat_object->get_tag_values('gene'))[0]);	
		  }
		  elsif ($feat_object->has_tag('note'))
		  {
		  	print STDERR "No TAG for: ", $name, " feat_prim_tag: ", $feat_object->primary_tag, "\n";	
		  	$gene = uc(($feat_object->get_tag_values('note'))[0]);
		  }
		  else
		  {
		    next;
		  }
			print "$gene:";
			$gene = $uni_name{$gene};
			print "$gene\t";
			$genes{$gene}++;
			next if(exists $already_got{$species}{$gene});
		  $already_got{$species}{$gene} = 1;
			my $strand = $feat_object->strand();
			print ORDER "$gene($strand) ";	
			my $geneout  = Bio::SeqIO->new(-file => ">>$gene.fas" , -format => 'Fasta');
			my $sequence_as_string = $feat_object->spliced_seq->seq();
			#my $test_location = Bio::Location::Simple->new(-start => $feat_object->start, -end => $feat_object->end, -strand => $strand);
			#my $test_str = $seq->subseq($test_location);
			#if ($test_str ne $sequence_as_string)
			 #{
			 	#print "something wrong!\n";
			 #}
			my $geneobj = Bio::Seq->new( -display_id => $sname, -seq => $sequence_as_string);
			$geneout -> write_seq($geneobj);				
		}
		elsif ($feat_object->primary_tag eq "tRNA")
		{
			unless ($feat_object->has_tag('product')) 
		  {
		  	print STDERR "No TAG for: ", $name, " feat_prim_tag: ", $feat_object->primary_tag, "\n";	
		  	next;
			}
			my $gene = ($feat_object->get_tag_values('product'))[0];
			($gene eq "tRNA-Glx") and $gene = "tRNA-Glu";
			my $strand = $feat_object->strand();
			print ORDER "$gene($strand) ";
			if(exists $already_got{$species}{$gene})
			{
				$tRNAcounter{$gene}++;
				$gene = ($tRNAcounter{$gene}+1)."_".$gene ;
			}
			$already_got{$species}{$gene} = 1;
			$genes{$gene}++;
			if ($take_tRNA)
			{
				(-e "tRNA") || system ("mkdir tRNA");
				my $geneout  = Bio::SeqIO->new(-file => ">>./tRNA/$gene.fas" , -format => 'Fasta');
			  my $sequence_as_string = $feat_object->spliced_seq->seq();
			  my $geneobj = Bio::Seq->new( -display_id => $sname, -seq => $sequence_as_string);
			  $geneout -> write_seq($geneobj);	
			}
		}
		else
		{next;}
	}
	print ORDER "\n\n";
}

print "\nGenes in dataset: \n";
foreach my $gene (keys %genes) {
	print "  $gene:  \t$genes{$gene}\n";
}

sub errormessage {
	my $error = shift(@_);
	print STDERR "$error\n";
	print STDERR "  mito_information.pl, by WangMinxiao IOCAS, version 1.00[beta]\n";
	print STDERR "  Usage: ./mito_information.pl [options] genbank_file\n";
	print STDERR "         By default (no options specified) it takes both the nucleotides and the amino acid sequence\n";
	print STDERR "         of protein coding genes and nucleotides of rRNAs.\n";
	print STDERR "         Option -tRNA tells the program to obtain the sequence of tRNA genes\n";
	print STDERR "         Option -nuc tells the program to take nucleotide sequences only\n";
	print STDERR "         If you want to log output (recommended) redirect it with \"> name_of_file\"\n";
	print STDERR "  Example: to get the nucleotide sequence of all genes (coding and\n";
	print STDERR "         tRNA genes) of test.gb without amino acid sequences: \n";
	print STDERR "         ./mito_information.pl -nuc -tRNA test.gb > genomes.log\n\n";
	exit;
}
